# Supplementary material for: Substituting device-measured sedentary time with alternative 24-hour movement behaviours: compositional associations with adiposity and cardiometabolic risk in the ORISCAV-LUX 2 study
Source: Diabetol Metab Syndr. 2023 Apr 4;15:70. doi: 10.1186/s13098-023-01040-x (PMC10071757; doi:10.1186/s13098-023-01040-x)
Supplement: Supplementary file 1 — Additional file 1: Table S1. Four-part compositional time-use: associations with adiposity indicators per 30 minute one-to-one sedentary time exchanges, stratified by sleep period tertiles. Table S2. Four-part compositional time-use: associations with adiposity and cardiometabolic risk markers per 30 minute one-to-one sedentary time exchanges – results excluding manual and shift workers (n=895). Table S3. Five-part compositional time-use: associations with adiposity and cardiometabolic risk markers per 30 minutes of prolonged sedentary time replaced with non-prolonged sedentary time – results excluding manual and shift workers (n=895). Table S4. Four-part compositional time-use: associations with adiposity and cardiometabolic risk markers per 30 minute one-to-one sedentary time exchanges – results based upon device-measured sleep duration. Table S5. Four-part compositional time-use: associations with adiposity and cardiometabolic risk markers per 30 minute one-to-one sedentary time exchanges – results based upon self-reported sleep duration. [file 13098_2023_1040_MOESM1_ESM.xlsx]

## Sheet: Table S1
Table S1. Four-part compositional time-use: associations with adiposity indicators per 30 minute one-to-one sedentary time exchanges, stratified by sleep period tertiles
	Sedentary time → Sleep period	Sedentary time → Light PA	Sedentary time → MVPA
Short sleepers
Waist circumference (cm)
Model A (n=349)	-1.39 (-2.30 to -0.48)	-0.41 (-1.39 to 0.57)	-0.75 (-1.77 to 0.27)
Model B (n=349)	-1.34 (-2.25 to -0.44)	-0.48 (-1.45 to 0.49)	-0.61 (-1.63 to 0.40)
Total body fat (%)
Model A (n=341)	-0.55 (-1.05 to -0.04)	-0.57 (-1.12 to -0.03)	-0.44 (-1.01 to 0.13)
Model B (n=341)	-0.54 (-1.05 to -0.03)	-0.60 (-1.15 to -0.06)	-0.39 (-0.96 to 0.17)
Fasting insulin (%)
Model A (n=349)	-3.32 (-7.17 to 0.69)	-2.72 (-6.89 to 1.64)	-3.57 (-7.88 to 0.95)
Model B (n=349)	-2.98 (-6.78 to 0.97)	-3.11 (-7.15 to 1.12)	-2.62 (-6.87 to 1.82)
Model C (n=349)	-0.27 (-3.78 to 3.37)	-2.14 (-5.78 to 1.64)	-1.39 (-5.22 to 2.60)
Average sleepers
Waist circumference (cm)
Model A (n=349)	-0.25 (-2.61 to 2.11)	0.01 (-1.04 to 1.07)	-1.05 (-2.10 to -0.00)
Model B (n=349)	-0.37 (-2.74 to 2.00)	-0.00 (-1.06 to 1.05)	-1.08 (-2.13 to -0.03)
Total body fat (%)
Model A (n=346)	-0.40 (-1.65 to 0.86)	-0.44 (-1.00 to 0.13)	-0.43 (-0.99 to 0.13)
Model B (n=346)	-0.39 (-1.66 to 0.88)	-0.44 (-1.00 to 0.13)	-0.45 (-1.01 to 0.12)
Fasting insulin (%)
Model A (n=349)	-3.72 (-12.19 to 5.56)	-3.10 (-7.00 to 0.97)	-3.75 (-7.62 to 0.28)
Model B (n=349)	-3.38 (-11.93 to 6.01)	-3.24 (-7.14 to 0.83)	-3.75 (-7.63 to 0.29)
Model C (n=349)	-2.65 (-10.06 to 5.37)	-3.23 (-6.58 to 0.23)	-1.61 (-5.03 to 1.93)
Longer sleepers
Waist circumference (cm)
Model A (n=348)	0.17 (-0.78 to 1.12)	-0.36 (-1.40 to 0.68)	-1.34 (-2.37 to -0.31)
Model B (n=348)	0.30 (-0.64 to 1.24)	-0.47 (-1.51 to 0.56)	-1.24 (-2.27 to -0.20)
Total body fat (%)
Model A (n=338)	0.29 (-0.29 to 0.88)	-0.17 (-0.81 to 0.50)	-1.07 (-1.71 to -0.43)
Model B (n=338)	0.36 (-0.23 to 0.94)	-0.23 (-0.88 to 0.41)	-0.99 (-1.63 to -0.34)
Fasting insulin (%)
Model A (n=348)	-1.40 (-5.89 to 3.30)	-4.30 (-9.05 to 0.69)	-6.47 (-11.07 to -1.63)
Model B (n=348)	-1.27 (-5.83 to 3.50)	-4.53 (-9.34 to 0.53)	-6.21 (-10.95 to -1.23)
Model C (n=348)	-2.07 (-5.89 to 1.89)	-3.29 (-7.41 to 1.01)	-3.01 (-7.17 to 1.34)
Model A adjusted for sex, age, education level, season of measurement, smoking status, general health, medication use, and family history of cardiovascular disease or diabetes. Model B further adjusted for dietary factors (total caloric intake, salt and caffeine consumption), depressive symptoms, and sleep quality. The results are β-coefficients (95% confidence intervals) and represent the expect…

## Sheet: Table S2
Table S2. Four-part compositional time-use: associations with adiposity and cardiometabolic risk markers per 30 minute one-to-one sedentary time exchanges – results excluding manual and shift workers (n=895)
	Sedentary time → Sleep period	Sedentary time → Light PA	Sedentary time → MVPA
Waist circumference (cm)
Model A	-0.63 (-1.00 to -0.27)	-0.23 (-0.85 to 0.39)	-1.13 (-1.77 to -0.49)
Model B	-0.60 (-0.96 to -0.23)	-0.29 (-0.91 to 0.33)	-1.08 (-1.71 to -0.44)
Fasting glucose (mg/dL)
Model A	-0.25 (-0.64 to 0.13)	0.24 (-0.42 to 0.89)	-0.95 (-1.62 to -0.28)
Model B	-0.24 (-0.62 to 0.15)	0.24 (-0.42 to 0.90)	-0.95 (-1.62 to -0.27)
Model C	-0.08 (-0.46 to 0.29)	0.32 (-0.32 to 0.95)	-0.67 (-1.33 to -0.01)
Triglycerides (%)
Model A	-0.87 (-2.16 to 0.45)	-1.86 (-4.04 to 0.37)	-1.07 (-3.34 to 1.24)
Model B	-0.74 (-2.03 to 0.58)	-2.03 (-4.20 to 0.20)	-0.85 (-3.11 to 1.47)
Model C	-0.14 (-1.40 to 1.14)	-1.73 (-3.84 to 0.41)	0.24 (-1.98 to 2.51)
HDL-c (mg/dL)
Model A	0.27 (-0.12 to 0.67)	0.03 (-0.65 to 0.71)	1.46 (0.76 to 2.16)
Model B	0.23 (-0.16 to 0.63)	0.07 (-0.60 to 0.75)	1.40 (0.71 to 2.10)
Model C	0.05 (-0.33 to 0.43)	-0.02 (-0.67 to 0.63)	1.07 (0.40 to 1.75)
CCMR (z-score)
Model A	-0.09 (-0.17 to -0.00)	-0.07 (-0.22 to 0.07)	-0.26 (-0.41 to -0.11)
Model B	-0.08 (-0.16 to 0.01)	-0.08 (-0.23 to 0.06)	-0.25 (-0.39 to -0.10)
Total body fat (%)
Model A	-0.30 (-0.51 to -0.09)	-0.37 (-0.72 to -0.02)	-0.71 (-1.08 to -0.35)
Model B	-0.29 (-0.49 to -0.08)	-0.39 (-0.75 to -0.04)	-0.70 (-1.06 to -0.34)
Fasting insulin (%)
Model A	-2.74 (-4.29 to -1.15)	-3.35 (-5.97 to -0.65)	-3.98 (-6.66 to -1.22)
Model B	-2.60 (-4.15 to -1.01)	-3.61 (-6.23 to -0.91)	-3.72 (-6.41 to -0.95)
Model C	-1.31 (-2.69 to 0.09)	-2.98 (-5.29 to -0.63)	-1.41 (-3.83 to 1.07)
ApoB/A1 ratio
Model A	-0.00 (-0.01 to 0.00)	-0.01 (-0.02 to -0.00)	-0.00 (-0.01 to 0.01)
Model B	-0.00 (-0.01 to 0.00)	-0.01 (-0.02 to -0.00)	-0.00 (-0.01 to 0.01)
Model C	0.00 (-0.00 to 0.01)	-0.01 (-0.02 to -0.00)	-0.00 (-0.01 to 0.01)
Model A adjusted for sex, age, education level, season of measurement, smoking status, general health, medication use, and family history of cardiovascular disease or diabetes. Model B further adjusted for dietary factors (total caloric intake, salt and caffeine consumption), depressive symptoms, and sleep quality. Model C further adjusted for waist circumference. The results are β-coefficients (…

## Sheet: Table S3
Table S3. Five-part compositional time-use: associations with adiposity and cardiometabolic risk markers per 30 minutes of prolonged sedentary time replaced with non-prolonged sedentary time – results excluding manual and shift workers (n=895)
	Prolonged → Non-prolonged sedentary time
	Model A	Model B	Model C
Waist circumference (cm)	-0.31 (-0.66 to 0.04)	-0.29 (-0.64 to 0.06)	-
Fasting glucose (mg/dL)	-0.08 (-0.45 to 0.29)	-0.07 (-0.44 to 0.30)	0.00 (-0.35 to 0.36)
Triglycerides (%)	-0.66 (-1.91 to 0.61)	-0.65 (-1.90 to 0.62)	-0.35 (-1.56 to 0.87)
HDL-c (mg/dL)	0.09 (-0.29 to 0.48)	0.09 (-0.30 to 0.47)	-0.00 (-0.37 to 0.36)
CCMR (z-score)	-0.05 (-0.13 to 0.03)	-0.05 (-0.13 to 0.03)	-
Total body fat (%)	-0.15 (-0.35 to 0.05)	-0.14 (-0.34 to 0.06)	-
Fasting insulin (%)	-0.86 (-2.39 to 0.70)	-0.83 (-2.36 to 0.73)	-0.18 (-1.53 to 1.18)
ApoB/A1 ratio	0.00 (-0.00 to 0.01)	0.00 (-0.00 to 0.01)	0.00 (-0.00 to 0.01)
Model A adjusted for sex, age, education level, season of measurement, smoking status, general health, medication use, and family history of cardiovascular disease or diabetes. Model B further adjusted for dietary factors (total caloric intake, salt and caffeine consumption), depressive symptoms, and sleep quality. Model C further adjusted for waist circumference. The results are β-coefficients (…

## Sheet: Table S4
Table S4. Four-part compositional time-use: associations with adiposity and cardiometabolic risk markers per 30 minute one-to-one sedentary time exchanges – results based upon device-measured sleep duration
	Sedentary time → Sleep duration	Sedentary time → Light PA	Sedentary time → MVPA
Waist circumference (cm)
Model A	-0.66 (-1.00 to -0.31)	-0.25 (-0.82 to 0.33)	-1.08 (-1.66 to -0.50)
Model B	-0.63 (-0.98 to -0.29)	-0.31 (-0.88 to 0.26)	-1.01 (-1.59 to -0.43)
Fasting glucose (mg/dL)
Model A	-0.17 (-0.54 to 0.20)	0.27 (-0.33 to 0.89)	-1.00 (-1.62 to -0.38)
Model B	-0.17 (-0.54 to 0.20)	0.26 (-0.35 to 0.88)	-0.97 (-1.59 to -0.35)
Model C	-0.02 (-0.38 to 0.35)	0.34 (-0.26 to 0.94)	-0.72 (-1.33 to -0.11)
Triglycerides (%)
Model A	-0.68 (-1.94 to 0.60)	-2.02 (-4.08 to 0.07)	-1.48 (-3.57 to 0.66)
Model B	-0.61 (-1.87 to 0.67)	-2.27 (-4.32 to -0.18)	-1.17 (-3.28 to 0.98)
Model C	0.03 (-1.20 to 1.27)	-1.96 (-3.94 to 0.06)	-0.16 (-2.22 to 1.94)
HDL-c (mg/dL)
Model A	0.17 (-0.21 to 0.58)	0.21 (-0.41 to 0.82)	1.29 (0.66 to 1.92)
Model B	0.16 (-0.21 to 0.53)	0.25 (-0.37 to 0.87)	1.23 (0.60 to 1.86)
Model C	-0.05 (-0.40 to 0.31)	0.15 (-0.44 to 0.74)	0.90 (0.30 to 1.51)
CCMR (z-score)
Model A	-0.07 (-0.15 to 0.01)	-0.08 (-0.22 to 0.05)	-0.27 (-0.41 to -0.13)
Model B	-0.06 (-0.14 to 0.02)	-0.10 (-0.23 to 0.04)	-0.25 (-0.39 to -0.11)
Total body fat (%)
Model A	-0.33 (-0.52 to -0.13)	-0.42 (-0.74 to -0.09)	-0.65 (-0.98 to -0.32)
Model B	-0.32 (-0.52 to -0.13)	-0.44 (-0.77 to -0.12)	-0.63 (-0.96 to -0.30)
Fasting insulin (%)
Model A	-2.69 (-4.16 to -1.20)	-3.25 (-5.66 to -0.77)	-4.63 (-7.04 to -2.16)
Model B	-2.56 (-4.03 to -1.08)	-3.51 (-5.91 to -1.04)	-4.31 (-6.73 to -1.83)
Model C	-1.17 (-2.46 to 0.14)	-2.83 (-4.92 to -0.69)	-2.11 (-4.26 to 0.08)
ApoB/A1 ratio
Model A	-0.00 (-0.01 to 0.00)	-0.01 (-0.02 to -0.00)	-0.00 (-0.01 to 0.00)
Model B	-0.00 (-0.01 to 0.00)	-0.01 (-0.02 to -0.00)	-0.00 (-0.01 to 0.01)
Model C	-0.00 (-0.01 to 0.00)	-0.01 (-0.02 to -0.00)	-0.00 (-0.01 to 0.01)
Model A adjusted for sex, age, education level, season of measurement, smoking status, general health, medication use, and family history of cardiovascular disease or diabetes. Model B further adjusted for dietary factors (total caloric intake, salt and caffeine consumption), depressive symptoms, and sleep quality. Model C further adjusted for waist circumference. The results are β-coefficients (…

## Sheet: Table S5
Table S5. Four-part compositional time-use: associations with adiposity and cardiometabolic risk markers per 30 minute one-to-one sedentary time exchanges – results based upon self-reported sleep duration
	Sedentary time → Self-reported sleep duration	Sedentary time → Light PA	Sedentary time → MVPA
Waist circumference (cm)
Model A	-0.25 (-0.61 to 0.11)	-0.24 (-0.82 to 0.34)	-1.05 (-1.64 to -0.47)
Model B	-0.37 (-0.79 to 0.06)	-0.32 (-0.89 to 0.26)	-0.99 (-1.58 to -0.41)
Fasting glucose (mg/dL)
Model A	-0.11 (-0.49 to 0.28)	0.28 (-0.34 to 0.90)	-1.00 (-1.62 to -0.37)
Model B	-0.39 (-0.85 to 0.06)	0.24 (-0.38 to 0.86)	-0.98 (-1.60 to -0.35)
Model C	-0.30 (-0.75 to 0.14)	0.32 (-0.28 to 0.92)	-0.73 (-1.34 to -0.12)
Triglycerides (%)
Model A	-0.29 (-1.60 to 1.05)	-2.01 (-4.06 to 0.10)	-1.48 (-3.57 to 0.67)
Model B	0.08 (-1.49 to 1.66)	-2.24 (-4.30 to -0.14)	-1.16 (-3.26 to 1.00)
Model C	0.45 (-1.06 to 1.98)	-1.93 (-3.92 to 0.10)	-0.16 (-2.22 to 1.94)
HDL-c (mg/dL)
Model A	0.11 (-0.28 to 0.50)	0.20 (-0.42 to 0.83)	1.29 (0.67 to 1.92)
Model B	0.22 (-0.24 to 0.68)	0.26 (-0.36 to 0.88)	1.23 (0.60 to 1.86)
Model C	0.10 (-0.34 to 0.54)	0.16 (-0.44 to 0.75)	0.92 (0.31 to 1.52)
CCMR (z-score)
Model A	-0.02 (-0.10 to 0.07)	-0.08 (-0.21 to 0.06)	-0.27 (-0.41 to -0.13)
Model B	-0.05 (-0.15 to 0.05)	-0.10 (-0.23 to 0.03)	-0.25 (-0.39 to -0.11)
Total body fat (%)
Model A	-0.17 (-0.37 to 0.04)	-0.41 (-0.74 to -0.09)	-0.64 (-0.97 to -0.31)
Model B	-0.19 (-0.43 to 0.05)	-0.44 (-0.77 to -0.11)	-0.62 (-0.95 to -0.29)
Fasting insulin (%)
Model A	-2.11 (-3.65 to -0.54)	-3.31 (-5.73 to -0.82)	-4.55 (-6.97 to -2.07)
Model B	-2.04 (-3.86 to -0.19)	-3.54 (-5.95 to -1.06)	-4.26 (-6.69 to -1.77)
Model C	-1.13 (-2.81 to 0.38)	-2.85 (-4.94 to -0.70)	-2.10 (-4.25 to 0.10)
ApoB/A1 ratio
Model A	-0.00 (-0.01 to 0.00)	-0.01 (-0.02 to -0.00)	-0.00 (-0.01 to 0.00)
Model B	-0.00 (-0.01 to 0.00)	-0.01 (-0.02 to -0.00)	-0.00 (-0.01 to 0.01)
Model C	0.00 (-0.01 to 0.01)	-0.01 (-0.02 to -0.00)	-0.00 (-0.01 to 0.01)
Model A adjusted for sex, age, education level, season of measurement, smoking status, general health, medication use, and family history of cardiovascular disease or diabetes. Model B further adjusted for dietary factors (total caloric intake, salt and caffeine consumption), depressive symptoms, and sleep quality. Model C further adjusted for waist circumference. The results are β-coefficients (…
